# Supplementary material for: Effect of Tai Chi vs. Strength Training on Body Composition, Physical Performance, and Well-Being in Community-Dwelling Older Mexican Women
Source: Healthcare (Basel). 2026 Mar 5;14(5):663. doi: 10.3390/healthcare14050663 (PMC12985254; doi:10.3390/healthcare14050663)
Supplement: Supplementary file 1 [file healthcare-14-00663-s001.zip]

Archive with 1 entries (1 files):
- healthcare-4094897-supplementary.pdf
